# Supplementary material for: Early macrophage response to obesity encompasses Interferon Regulatory Factor 5 regulated mitochondrial architecture remodelling
Source: Nat Commun. 2022 Aug 30;13:5089. doi: 10.1038/s41467-022-32813-z (PMC9427774; doi:10.1038/s41467-022-32813-z)
Supplement: Supplementary file 4 — Source Data [file 41467_2022_32813_MOESM4_ESM.xlsx]

## Sheet: 1A
	LT-HFD
inflammatory response	4.33
tissue remodelling	3.63
defense response	2.75
immune system response	2.34
response to stress	2.05
positive regulation of metabolic process	1.67

## Sheet: 1B
	ST-HFD
cellular metabolic process	1.57
primary metabolic process	1.53
metabolic process	1.5
humoral immune response	0.4
complement activation	0.21
phagocytosis, recognition	0.16
								B

## Sheet: 1C
NCD	ST-HFD	LT-HFD
1.106	7.13	16.249
0.754	5.836	1.289
1.079	3.78	7.48
0.86	7.06	14.862
1.9	2.634	1.413
1.164	8.147	27.151
1.917	6.376	1.778
1.126	1.107	6.824
0.349	1.41	8.181
0.776	8.226	1.388

## Sheet: 1D
Mt Mass				Mt Mass
NCD	ST-HFD	LT-HFD		NCD	ST-HFD	LT-HFD
9368	13445	17848		9253	7002	2538
10626	13703	11221		11596	5359	9354
10000	13660	13573		11100	6902	4087
10141	11257	11816		7182	5897	7436
9082	11650	11946		11506	6442	8208
9634	11890	15275		8018	5976	2969
9785	9861	11853		6706	5705	6663
10300	11398	10725		9325	11984	5600
10220	10826	14558		10945	8749	5629
9530	12985	13297		10996	6536	8131

## Sheet: 1E
Measures	NCD				ST-HFD									LT-HFD
1	0.302751	5.65607	1.83299	5.40234	11.3534	11.0109	14.5902	7.30593	11.8397	22.8845	4.30312	24.9723	12.6333	40.301	20.1799	55.2599	35.5364	50.3886	40.2212	21.8737	15.1939
2	-1.2385	8.34433	1.35557	4.36294	10.0892	9.37835	13.64	8.78903	10.9588	21.0757	6.52425	22.4677	12.4372	36.8886	18.887	52.2568	32.8411	46.7618	37.93	19.5775	13.5306
3	0.101019	7.60269	1.29479	5.80659	10.4121	8.992	11.8919	8.14508	10.9251	20.7096	3.04794	21.0795	11.7631	33.8104	17.6602	51.605	31.8295	45.86	37.5169	17.7743	13.1676
4	1.95312	8.24098	1.70517	8.54716	11.8439	6.41758	9.66027	5.56281	8.66856	15.6339	2.32721	20.2998	12.0844	26.6264	14.2465	38.2677	25.1752	30.9076	28.3958	14.9759	9.57859
5	3.75938	8.59758	1.66749	6.62842	11.6891	6.64352	8.47585	4.65636	10.6478	18.3604	3.83079	20.1222	10.9117	24.992	13.2772	36.4614	24.1056	28.3601	27.5927	14.7198	8.87507
6	3.27346	8.66069	0.842074	5.43176	12.2222	6.91092	7.96694	3.05289	11.462	24.4811	4.08844	20.0202	10.77	23.2175	14.2411	34.0868	23.4941	27.5538	26.5905	13.4145	8.73065
7	2.83827	11.4098	5.13459	13.8838	20.7315	17.6126	28.1899	16.4386	13.6923	40.6685	10.2044	32.332	18.0976	69.4026	33.3137	72.5004	62.8282	107.631	61.5123	27.1773	23.3256
8	4.06336	10.5387	4.91727	12.852	20.514	13.8864	22.1396	13.626	10.5325	43.6788	9.46879	31.4837	17.0835	65.298	30.2896	64.785	59.4674	102.678	57.6484	26.7773	19.6407
9	5.28277	10.5824	3.957	11.531	20.4706	13.5438	20.5314	13.9498	9.27532	48.1294	9.39747	30.8581	16.8149	65.5407	28.5051	62.1215	56.4555	98.4132	54.8025	25.8931	19.3964
10	2.84921	5.7834	1.28308	7.71007	7.29073	6.32114	8.62276	3.42299	7.80519	13.8562	1.73164	16.6372	9.76422	18.6023	13.6097	31.1075	21.7437	25.4007	24.3589	13.6915	8.65312
11	3.47561	5.20083	1.75095	8.88783	7.46627	6.38341	7.67549	3.279	8.15586	13.4184	1.87444	16.2345	10.3768	18.1109	14.2459	30.0314	21.8683	24.4088	24.9697	13.8397	7.84355
12	3.37055	5.52116	1.8684	8.74727	7.46997	6.66626	6.88142	2.99931	6.92093	12.7873	1.6401	15.5441	12.0463	17.3678	13.7469	27.8337	21.3658	23.0916	24.6765	13.4617	8.79158

## Sheet: 1F
	IRF5	JC1 Green MFI	JC1 Red/JC1 Green MFI
NCD	8997	5681	2.84563
NCD	6396	6785	1.91511
NCD	8287	8630	0.545886
NCD	7009	6588	1.62371
NCD	7989	5778	3.15334
NCD	10414	8719	0.97752
NCD	9332	8435	1.42585
NCD	9025	4835	4.9787
NCD	7381	2975	7.55294
HFD	9389	12631	0.057003
HFD	8337	7474	1.55593
HFD	10671	8586	1.2341
HFD	10967	8899	1.21351
HFD	10009	6366	1.57996
HFD	9798	7938	1.26707
HFD	10319	6555	2.4418
HFD	9798	7200	2.45569
HFD	11621	10230	1.25797

## Sheet: 1G
	IRF5	F480
NCD	0.81	1.97
NCD	0.553	2.03
NCD	0.791	1.97
NCD	0.63	2.02
NCD	1.39	3.68
NCD	0.852	1.77
NCD	1.4	3.52
NCD	0.825	2.4
NCD	0.255	1.28
NCD	0.569	3.06
ST-HFD	5.22	28.7
ST-HFD	4.28	14.9
ST-HFD	2.77	14.5
ST-HFD	5.17	20.9
ST-HFD	1.93	8.58
ST-HFD	5.97	26.5
ST-HFD	4.67	15.5
ST-HFD	0.811	3.22
ST-HFD	1.03	4.02
ST-HFD	6.03	21.8

## Sheet: 1H
F4/80-Lo			F4/80-Hi
NCD	ST-HFD		NCD	ST-HFD
12849	12771		10867	10606
11980	9389		6655	9591
11585	12694		10040	12053
12617	12540		8112	12351
12540	11238		11550	11515
14036	13740		10414	10934
12771	13574		10671	11871
14339	14122		10101	12694
12967	14514		10256	11341
12928	13047		9052	13491

## Sheet: 1I
Mt Mass			mΔΨ
NCD	ST-HFD		NCD	ST-HFD
6034	25922		38388	453
7625	10949		28013	21794
12397	13147		22129	10671
8674	15714		41320	22413
6444	11571		49454	31640
11330	12530		37788	16821
10694	9864		41647	25731
11850	9036		33945	22584
5080	9271		34662	29576
2827	16017		38895	29962

## Sheet: 1J
mΔΨ			mΔΨ/Mass
WT	IRF5-KO		0.578535	1.20346
13061	36655		1.3634	1.50195
36111	42801		0.607859	1.50123
17496	43210		0.745399	1.58514
26812	45625		0.726738	1.30048
22135	34905		1.44722	1.24487
39234	38810		1.19557	1.50308
30426	41709		1.36028	0.973888
33373	26667		1.39293	1.42833
33057	39502		1.42097	1.51245
35095	36013			1.45993
	35818			1.4311
	40646

[truncated: 88 more sheets: 2A, 2B, 2C, 2D, 2E, 2F, 2G, 3A, 3B, 3C, 3D, 4A, 4B, 4C, 4D, 4E, 4F, 4G, 4H, 5A …]
